# Supplementary material for: Global analysis reveals climatic controls on the oxygen isotope composition of cave drip water
Source: Nat Commun. 2019 Jul 5;10:2984. doi: 10.1038/s41467-019-11027-w (PMC6611902; doi:10.1038/s41467-019-11027-w)
Supplement: Supplementary file 4 — Supplementary Data 1 [file 41467_2019_11027_MOESM4_ESM.xlsx]

## Sheet: Sheet1
Region	Cave name and reference	Location		Mean Annual Temperature (MAT)	Annual P	Annual PET	P/PET	d18Oprecip		d18Odripwater	Dawp-dw
								Amount weighted	Recharge weighted	Annual Mean
		Lat	Long	(°C)	(mm)	(mm)		(‰)	(‰)	(‰)	(‰)
Australia	Cathedral Cave, NSW 1	32° 37'S	148° 56'E	18.2	629	1461	0.45	-4.34		-2.81	-1.53
										-2.5	-1.84
										-3.45	-0.89
										-2.43	-1.91
										-1.98	-2.36
										-2.62	-1.72
										-2.9	-1.44
										-2.36	-1.98
										-2.88	-1.46
										-1.96	-2.38
										-2.24	-2.1
										-2.76	-1.58
										-1.51	-2.83
										-2.19	-2.15
										-3.3	-1.04
	Golgotha Cave, WA 2	36° 5’S	115° 3'E	14.75	1113	1033	1.06	-4.02		-4	-0.02
										-3.84	-0.18
										-3.8	-0.22
										-4.75	0.73
										-4.02	0
										-4.19	0.17
	Harrie Wood Cave, NSW 3	35° 43'S	148° 29'E	11.1	1177	1098	1.07	-6.85		-6.6	-0.25
										-6.81	-0.04
										-6.76	-0.09
	Little Trimmer Cave, TAS 4	41° 33'S	146° 15'E	9.5	1061	860	1.68	-5.4		-5.04	-0.36
										-5.04	-0.36
	Frankcombe Cave, TAS, Australia 4	42° 32'S	146° 27'E	8.3	1230	874	1.43	-5.27		-5.26	-0.01
										-5.38	0.11
China	Xianren Cave, Yunnan, China 5	24° 07'N	104° 08'E	16.7	1143	1280	0.76	-10		-9.5	-0.5
										-9.6	-0.4
										-9.4	-0.6
										-9.3	-0.7
										-9.3	-0.7
	Baojinggong Cave, Guangdong 5	24° 07'N	113° 21'E	21.2	1836	1325	1.39	-6.9		-5.8	-1.1
										-5.8	-1.1
										-5.1	-1.8
										-5.4	-1.5
										-5.9	-1
	Liangfeng Cave, Guizhou 5	26° 16'N	108° 03'E	18.5	1212	1121	1.12	-7.2		-7.5	0.3
										-6.9	-0.3
										-6.1	-1.1
	Furong Cave, Chongqing 5	29°13'N	107°54'E	17.4	1027	1122	1.07	-6.3		-7.2	0.9
										-7.2	0.9
										-7.2	0.9
										-7.6	1.3
										-7.6	1.3
	Penglaixian Cave, Anhui 5	30°14'N	117°32'E	16.1	1781	1082	1.36	-7.9		-7.5	-0.4
										-7.3	-0.6
										-7.2	-0.7
										-7.3	-0.6
	Heshang Cave, Hubei 5	30°27'N	110°25'E	16.5	1343	1115	1.04	-7.9		-7.2	-0.7
										-7.3	-0.6
										-7.4	-0.5
										-6.9	-1
	Wanwiang Cave, Gansu 5	33° 10'N	105° 00'E	14.9	461	1068	0.57	-8.3		-9.1	0.8
										-9.1	0.8
										-9.1	0.8
	Shihua Cave, Beijing 5	39° 47'N	115° 56'E	12.2	539	992	0.59	-8.7		-8.9	0.2
										-8.8	0.1
										-8.8	0.1
										-8.9	0.2
										-8.9	0.2
	Jiguan Cave, Henan 6	33° 46’N	111° 34’E	12.2	866	1045	0.76	-8.06		-9.17	1.11
	Yongxing Cave, Hubei 7	31° 35’N	111° 14’E	15.2	930	1051	0.98	-6.9		-8.4	1.5
										-8.4	1.5
										-8.4	1.5
										-8.5	1.6
										-8.6	1.7
Europe	Uamh an Tartair, UK 8	58° 8'N	4° 56'W	7.1	1955	493	2.39	-7.1	-6.9	-6.9	-0.2
										-7.27	0.17
										-7.18	0.08
										-6.89	-0.21
										-6.92	-0.18
										-7.22	0.12
										-7.21	0.11
										-7.13	0.03
										-6.97	-0.13
										-7	-0.1
										-7.07	-0.03
										-7.07	-0.03
										-7.3	0.2
	Bunker Cave, Germany 9	51° 22‘N	7° 40'E	9.8	973	708	1.21	-7.82	-8.39	-7.85	0.03
										-7.85	0.03
										-7.87	0.05
										-7.91	0.09
										-7.8	-0.02
	Postojna Cave, Slovenia 10	45° 47'N	14° 12'E	8.7	1590	813	1.62	-8.35	-9.06	-8.34	-0.01
										-8.28	-0.07
										-8.4	0.05
										-8.43	0.08
										-8.52	0.17
										-8.66	0.31
										-8.49	0.14
										-8.49	0.14
										-8.57	0.22
	Nova Grgosova Cave, Croatia11	45° 49'N	15° 40'E	11.2	1116	887	1.2	-9.1	-9.4	-9.9	0.8
										-9.8	0.7
										-9.8	0.7
	Lokvarka Cave, Croatia 11	45° 21'N	14° 45'E	8.3	2256	739	1.86	-8.8	-9.1	-8.8	0
										-8.6	-0.2
	Lower Barać Cave, Croatia 12	44° 59'N	15° 43'E	11.2	1319	895	1.31	-9.5	-9.6	-10.7	1.2
										-10.6	1.1
	Upper Barać Cave, Croatia 12	44° 59'N	15° 43'E	11.2	1319	895	1.31	-9.5	-9.6	-10.3	0.8
										-10.7	1.2
	Lower Cerovačka Cave, Croatia 12	44° 16'N	15° 53'E	9.9	1960	794	1.49	-8.1	-8.2	-8	-0.1
	Modrič Cave, Croatia 11	44° 15'N	15° 32'E	16.1	1207	1026	0.97	-6.2	-7.1	-6.2	0
										-6.3	0.1
	Crag Cave, Ireland (L. Baldini, unpub. data)	52° 15'N	9° 26'W	11.3	1449	624	2	-6.1	-5.6	-5.6	-0.5
										-5.3	-0.8
										-5.5	-0.6
	La Garma Cave, Spain 13	43° 25'N	3° 39'W	13.7	1278	743	1.48	-5.4	-5.4	-5.8	0.4
	Seso Cave, Spain (Miguel Bartolomé, Ana Moreno, unpub. data	42° 27'N	0° 02'E	13.8	905	907	0.81	-7.46	-8.13	-9.07	1.61
										-8.69	1.23
										-8.63	1.17
										-8.11	0.65
										-7.91	0.45
	Molinos Cave, Spain ( 14 and Pérez-Mejías unpub. data	40° 47’N	0° 27'W	13.2	434	893	0.6	-7.12	-7.77	-9.32	2.2
										-9.19	2.07
										-9.51	2.39
	Proumeyssac, France (Genty, unpub. data)	44° 53'N	0° 56'E	13.6	984	985	0.87	-6.43	-6.19	-6.16	-0.27
										-6.11	-0.32
										-6.07	-0.36
										-6.03	-0.4
	Grotte de Villars, France 15	45° 26'N	0° 47'E	12.4	1005	963	0.96	-6.23	-6.51	-6.38	0.15
										-6.39	0.16
										-6.17	-0.06
										-6.17	-0.06
	Chauvet Cave, France 15	44° 23'N	4° 24'E	14.1	779	983	0.79	-6.6	-7.05	-6.89	0.29
United States of America	Westcave, TX 16	30° 20'N	98° 8'W	20	813	1484	0.55	-4.1		-4.43	0.33
										-4.41	0.31
										-4.41	0.31
	Inner Space Cavern, TX 16	30° 36'N	97° 41'W	19.2	848	1453	0.58	-4.1		-4.4	0.3
										-4.4	0.3
	Caverns of Sonora, TX 16	30° 33'N	100° 49'W	17.9	536	1574	0.34	-4.1		-5.17	1.07
										-4.97	0.87
										-4.71	0.61
	Natural Bridge Cavern, TX 16	29° 41'N	98° 20'W	19.6	740	1478	0.55	-4.1		-4.33	0.23
										-4.55	0.45
										-4.17	0.07
										-4.16	0.06
										-4.31	0.21
Pacific	Jinapsan Cave, Guam 17	13° 24'N	144° 30'E	26	2600	1261	1.86	-6		-6.1	0.1
										-6.5	0.5
										-6	0
Borneo	Lang's Cave and Wind Cave 18,19	4° 02'N	114° 48'E	25	3842	1472	2.61	-8.6		-8.4	-0.2
										-8.2	-0.4
										-8	-0.6
Brazil	São Bernardo Cave 20	13° 49’S	46° 21'W	24	1270	1703	0.76	-4.5		-4.2	-0.3
Mexico	Rio Secreto Cave 21	20° 35	87° 08W	25.8	1463	1604	0.81	-3.7		-3.9	0.2
										-4.1	0.4
										-4.2	0.5
										-3.9	0.2
										-4.3	0.4
										-4	0.3
										-4.5	0.8
										-4.4	0.7
										-3.6	-0.1
										-3.3	-0.4
										-3.3	-0.4
										-4.1	0.4
										-5.5	1.8
										-2.4	-1.3
										-2.8	-0.9
